# Supplementary material for: Genome-Wide Identification and Analysis of Lipases in Fig Wasps (Chalcidoidea, Hymenoptera)
Source: Insects. 2022 Apr 24;13(5):407. doi: 10.3390/insects13050407 (PMC9143690; doi:10.3390/insects13050407)
Supplement: Supplementary file 1 [file insects-13-00407-s001.zip]

Archive with 2 entries (2 files):
- Supplementary figures-final.pdf
- Supplementary tables-final.pdf
